# Supplementary material for: Dispersion of Carbon Nanotubes with “Green” Detergents
Source: Molecules. 2021 May 14;26(10):2908. doi: 10.3390/molecules26102908 (PMC8153609; doi:10.3390/molecules26102908)
Supplement: Supplementary file 1 [file molecules-26-02908-s001.zip]

Archive with 1 entries (1 files):
- molecules-1182412-supplementary.pdf
